# Supplementary material for: AP2/ERF genes associated with superfast fig (Ficus carica L.) fruit ripening
Source: Front Plant Sci. 2022 Oct 31;13:1040796. doi: 10.3389/fpls.2022.1040796 (PMC9659990; doi:10.3389/fpls.2022.1040796)
Supplement: Supplementary Table 1 — Amino acid (aa) length, molecular weight (MW), and isoelectric point (pI) values for the proteins encoded by the 119 FcAP2/ERF genes. [file Table_1.xlsx]

## Sheet: 1-1
Gene ID	length(aa)	MW(Da)	pI	Classification
FCD_00009017	201	21760.1	5.95	ERFIa
FCD_00021286	210	22312.6	9.16	ERFIa
FCD_00012021	282	30528.8	5.19	ERFIa
FCD_00017121	269	29040.6	5.38	ERFIa
FCD_00009019	224	24984.7	6.57	ERFIa
FCD_00010051	298	32446.9	5	ERFIa
FCD_00004567	207	22644.2	6.78	ERFIa
FCD_00028147	205	22273.9	7.95	ERFIa
FCD_00007605	203	21348.3	5.04	ERFIa
FCD_00006829	214	23774.2	4.75	ERFIa
FCD_00006831	213	23658.2	5.82	ERFIa
FCD_00006834	95	10321.7	11.18	ERFIa
FCD_00004565	282	30210.1	4.88	ERFIa
FCD_00007600	244	26284.8	5.42	ERFIa
FCD_00003905	182	20557.4	7.02	ERFIb
FCD_00006292	176	19131.1	8.66	ERFIb
FCD_00010595	212	23438.9	4.71	ERFIb
FCD_00020452	273	29876.8	6.51	ERFIb
FCD_00003841	249	28150	4.38	ERFIb
FCD_00010973	151	16565.5	6.52	ERFIb
FCD_00017679	162	17683.5	4.36	ERFIb
FCD_00010596	152	16265.9	5.51	ERFIb
FCD_00015136	366	40253.2	4.51	ERFII
FCD_00015309	358	39443.4	5.91	ERFII
FCD_00022802	299	33557.4	6.35	ERFII
FCD_00015098	361	39239.8	7.02	ERFII
FCD_00022639	185	19917.2	9.53	ERFII
FCD_00000842	198	22264.6	6.23	ERFII
FCD_00016382	195	21795.5	9.17	ERFIII
FCD_00003129	201	22593.2	7.6	ERFIII
FCD_00011021	261	29035.8	7.29	ERFIII
FCD_00035092	169	18250.3	7.05	ERFIII
FCD_00031282	169	18280.4	7.05	ERFIII
FCD_00007835	351	38307.2	7.68	ERFIV
FCD_00012962	348	38596.6	5.62	ERFIV
FCD_00028202	413	45953.3	9.59	ERFIV
FCD_00019652	424	47531.5	4.96	ERFIV
FCD_00004831	321	35440.5	8.62	ERFIV
FCD_00012066	270	30217.5	7.03	ERFVa
FCD_00012068	230	25560.9	4.72	ERFVa
FCD_00012067	249	27758.2	4.45	ERFVa
FCD_00012072	197	22239.8	7.1	ERFVa
FCD_00012065	260	28923.9	6.14	ERFVa
FCD_00010133	289	31060.8	8.2	ERFVa
FCD_00012069	122	13768.4	11.01	ERFVa
FCD_00012071	216	24051.3	7.38	ERFVa
FCD_00009852	155	16792.7	9.82	ERFVa
FCD_00009850	220	24421.7	8.2	ERFVb
FCD_00010136	308	34337.2	6.38	ERFVb
FCD_00009851	301	32778.6	9.19	ERFVb
FCD_00010137	309	34542.5	5.56	ERFVb
FCD_00013344	146	16436.8	10.38	ERFVb
FCD_00013292	171	19551.8	7.04	ERFVb
FCD_00019961	232	25080.2	8.83	ERFVIa
FCD_00012531	237	25623.3	9.67	ERFVIa
FCD_00012536	169	17742.9	9.33	ERFVIa
FCD_00000588	189	20890.9	10.44	ERFVIa
FCD_00019611	220	24080.7	8.38	ERFVIa
FCD_00023829	244	26385.8	8.24	ERFVIa
FCD_00002789	485	53158.3	7.16	ERFVIb
FCD_00030945	350	38427.5	6.08	ERFVIb
FCD_00012762	341	37600.9	6.31	ERFVIb
FCD_00034238	270	29269.2	8.75	ERFVIb
FCD_00003141	267	29003.3	10.66	ERFVIb
FCD_00022471	225	24818.4	9.03	ERFVIb
FCD_00004324	363	40696.9	4.57	ERFVIIa
FCD_00004876	321	35484.9	4.84	ERFVIIa
FCD_00013526	291	32308.2	4.44	ERFVIIa
FCD_00034969	299	33210.4	4.52	ERFVIIa
FCD_00028715	303	33950.8	8.77	ERFVIIb
FCD_00007922	394	44459.5	4.65	ERFVIIb
FCD_00025711	418	45571.3	4.25	ERFVIIb
FCD_00018761	329	36140.6	4.34	ERFVIIb
FCD_00016279	340	37476.4	4.84	ERFVIIb
FCD_00005097	226	24866.9	4.47	ERFVIIb
FCD_00014321	306	32967.8	9.3	ERFVIII
FCD_00006361	260	28747.4	7.1	ERFVIII
FCD_00000521	96	10338.9	11.8	ERFVIII
FCD_00021647	173	19456	9.3	ERFIX
FCD_00000523	134	15040.2	5.33	ERFIX
FCD_00028413	181	19645.7	9.87	ERFIX
FCD_00028416	273	30273.2	4.89	ERFIX
FCD_00000522	141	15862.4	6.96	ERFIX
FCD_00000913	303	34018.4	6.17	ERFIX
FCD_00021648	216	24319.8	4.47	ERFIX
FCD_00000520	218	24674.7	8.25	ERFIX
FCD_00000519	198	22323	8.68	ERFIX
FCD_00021646	121	13056	5.18	ERFIX
FCD_00013343	285	31360.2	9.66	ERFXa
FCD_00013803	297	33410.7	6	ERFXa
FCD_00005751	390	43527.6	4.83	ERFXa
FCD_00013942	310	33619.3	7.36	ERFXb
FCD_00016114	251	28210.9	8.85	ERFXb
FCD_00011699	332	36325.6	7.9	ERFXb
FCD_00031394	465	49311.5	6.52	ERFXb
FCD_00001582	389	44162.7	6.73	AP2
FCD_00024967	547	58956.9	7.24	AP2
FCD_00020773	550	60286.4	7.63	AP2
FCD_00003643	737	80366.1	7.12	AP2
FCD_00006296	525	57873.1	6.77	AP2
FCD_00011893	367	41182.1	9.28	AP2
FCD_00005173	451	49679.5	7.34	AP2
FCD_00014653	413	46657.7	9.66	AP2
FCD_00030700	375	42249.4	7.09	AP2
FCD_00015981	604	65353.2	6.48	AP2
FCD_00006110	604	65939.9	6.77	AP2
FCD_00011637	350	39060.3	10.18	AP2
FCD_00002453	460	51559	9.92	AP2
FCD_00016992	516	57046.8	10	AP2
FCD_00021114	440	48111.7	9.28	AP2
FCD_00028663	176	19745.7	10.87	AP2
FCD_00022832	325	35840.8	4.51	AP2
FCD_00005436	213	23293.3	7.2	AP2
FCD_00005437	90	10002.1	11.48	AP2
FCD_00022833	365	40322.7	8.62	AP2
FCD_00011347	365	40222.8	9.83	RAV
FCD_00015888	363	42082.3	9.91	RAV
FCD_00031603	337	38244.8	6.61	RAV
FCD_00000256	278	31555.2	7.71	Sonoist
