# Supplementary material for: AP2/ERF genes associated with superfast fig (Ficus carica L.) fruit ripening
Source: Front Plant Sci. 2022 Oct 31;13:1040796. doi: 10.3389/fpls.2022.1040796 (PMC9659990; doi:10.3389/fpls.2022.1040796)
Supplement: Supplementary Table 2 — The FcAP2/ERF genes that failed to align to any of the chromosomes. [file Table_2.xlsx]

## Sheet: Sheet1
Description	Max Score	Total Score	Query Cover	E value	Per. Ident
Job title: FCD_00034969
Ficus carica cultivar Dottato isolate GU2019 FCD_699, whole genome shotgun sequence	1663	1663	1	0	1
Ficus carica DNA, scaffold: seq000118, cultivar: Horaishi, whole genome shotgun sequence	1646	1646	1	0	0.9967
Ficus carica cultivar Dottato isolate GU2019 chromosome 10 FCD_302_Chr_10_Contig_6, whole genome shotgun sequence	1633	1633	1	0	0.9944
Ficus carica cultivar Dottato isolate GU2019 chromosome 12 FCD_361_Chr_12_Contig_11, whole genome shotgun sequence	115	115	0.19	8e-24	0.7874
Ficus carica DNA, scaffold: seq000023, cultivar: Horaishi, whole genome shotgun sequence	115	115	0.19	8e-24	0.7833
Job title: FCD_00011021
Ficus carica cultivar Dottato isolate GU2019 FCD_409, whole genome shotgun sequence	1153	1460	1	0	1
Ficus carica DNA, scaffold: seq000001, cultivar: Horaishi, whole genome shotgun sequence	1153	1460	1	0	0.9984
Job title: FCD_00010973
Ficus carica cultivar Dottato isolate GU2019 FCD_409, whole genome shotgun sequence	843	843	1	0	1
Ficus carica DNA, scaffold: seq000001, cultivar: Horaishi, whole genome shotgun sequence	843	843	1	0	1
Ficus carica cultivar Dottato isolate GU2019 chromosome 7 FCD_203_Chr_7_Contig_2, whole genome shotgun sequence	62.1	62.1	0.07	5e-08	1
Ficus carica DNA, scaffold: seq000104, cultivar: Horaishi, whole genome shotgun sequence	62.1	62.1	0.07	5e-08	1
Ficus carica cultivar Dottato isolate GU2019 chromosome 12 FCD_366_Chr_12_Contig_16, whole genome shotgun sequence	52.8	52.8	0.06	3e-05	1
Ficus carica DNA, scaffold: seq000060, cultivar: Horaishi, whole genome shotgun sequence	52.8	52.8	0.07	3e-05	0.9412
