# Supplementary material for: AP2/ERF genes associated with superfast fig (Ficus carica L.) fruit ripening
Source: Front Plant Sci. 2022 Oct 31;13:1040796. doi: 10.3389/fpls.2022.1040796 (PMC9659990; doi:10.3389/fpls.2022.1040796)
Supplement: Supplementary Table 3 — Detailed information about intergenomic collinearity in the fig genome. [file Table_3.xlsx]

## Sheet: ERF collinearity
Block-Alignment	Gene ID	Gene ID	e_value
16- 6:	ERF: FCD_00012531	ERF: FCD_00019961	2e-25
25- 7:	ERF: FCD_00003129	ERF: FCD_00016382	5e-53
45- 4:	ERF: FCD_00013526	ERF: FCD_00004876	1e-40
59- 1:	ERF: FCD_00014321	ERF: FCD_00006361	5e-32
75- 11:	ERF: FCD_00000519	ERF: FCD_00021648	8e-27
75- 12:	ERF: FCD_00000522	ERF: FCD_00021647	3e-25
75- 13:	ERF: FCD_00000523	ERF: FCD_00021646	3e-14
78- 5:	ERF: FCD_00013803	ERF: FCD_00013343	4e-28
90- 10:	AP2: FCD_00014653	AP2: FCD_00001582	2e-133
91- 4:	ERF: FCD_00007922	ERF: FCD_00025711	8e-52
107- 4:	ERF: FCD_00013942	ERF: FCD_00016114	2e-29
117- 3:	ERF: FCD_00015309	ERF: FCD_00015136	1e-32
119- 9:	ERF: FCD_00006829	ERF: FCD_00004567	4e-77
119- 10:	ERF: FCD_00006831	ERF: FCD_00004565	6e-19
131- 13:	AP2: FCD_00005173	AP2: FCD_00011637	1e-80
135- 10:	ERF: FCD_00031282	ERF: FCD_00035092	3e-109
154- 12:	AP2: FCD_00002453	AP2: FCD_00011637	8e-63
185- 24:	ERF: FCD_00006292	ERF: FCD_00003905	2e-52
187- 5:	AP2: FCD_00006110	AP2: FCD_00003643	3e-83
189- 4:	ERF: FCD_00012962	ERF: FCD_00007835	2e-65
203- 9:	ERF: FCD_00021286	ERF: FCD_00017121	6e-47

## Sheet: 215 collinear blocks
## Alignment 75: score=747.0 e_value=2.3e-42 N=17 Chr10&Chr8 minus
75- 0:	FCD_00000463	FCD_00032156	0
75- 1:	FCD_00000472	FCD_00021700	7e-14
75- 2:	FCD_00000478	FCD_00021688	0
75- 3:	FCD_00000480	FCD_00021685	0
75- 4:	FCD_00000486	FCD_00021680	0
75- 5:	FCD_00000493	FCD_00021679	2e-78
75- 6:	FCD_00000495	FCD_00021678	1e-94
75- 7:	FCD_00000504	FCD_00021674	1e-64
75- 8:	FCD_00000512	FCD_00021670	7e-119
75- 9:	FCD_00000516	FCD_00021663	2e-87
75- 10:	FCD_00000517	FCD_00021658	0
75- 11:	FCD_00000519	FCD_00021648	8e-27
75- 12:	FCD_00000522	FCD_00021647	3e-25
75- 13:	FCD_00000523	FCD_00021646	3e-14
75- 14:	FCD_00000526	FCD_00021645	4e-47
75- 15:	FCD_00000537	FCD_00021630	1e-128
75- 16:	FCD_00000546	FCD_00021611	1e-51
## Alignment 119: score=845.0 e_value=1.7e-56 N=20 Chr12&Chr4 minus
119- 0:	FCD_00006762	FCD_00004646	1e-23
119- 1:	FCD_00006776	FCD_00004644	1e-57
119- 2:	FCD_00006778	FCD_00004642	1e-59
119- 3:	FCD_00006796	FCD_00004618	2e-29
119- 4:	FCD_00006808	FCD_00004593	1e-28
119- 5:	FCD_00006813	FCD_00004587	6e-63
119- 6:	FCD_00006818	FCD_00004582	0
119- 7:	FCD_00006819	FCD_00004579	0
119- 8:	FCD_00006823	FCD_00004573	0
119- 9:	FCD_00006829	FCD_00004567	4e-77
119- 10:	FCD_00006831	FCD_00004565	6e-19
119- 11:	FCD_00006837	FCD_00004550	0
119- 12:	FCD_00006838	FCD_00004547	1e-68
119- 13:	FCD_00006841	FCD_00004542	1e-22
119- 14:	FCD_00006842	FCD_00004540	1e-90
119- 15:	FCD_00006866	FCD_00004528	7e-49
119- 16:	FCD_00006867	FCD_00004527	6e-67
119- 17:	FCD_00006876	FCD_00004517	3e-87
119- 18:	FCD_00006893	FCD_00004508	7e-21
119- 19:	FCD_00006898	FCD_00004505	3e-78
