# Supplementary material for: AP2/ERF genes associated with superfast fig (Ficus carica L.) fruit ripening
Source: Front Plant Sci. 2022 Oct 31;13:1040796. doi: 10.3389/fpls.2022.1040796 (PMC9659990; doi:10.3389/fpls.2022.1040796)
Supplement: Supplementary Table 4 — Divergence between paralogous FcAP2/ERF gene pairs in F. carica. S, segmental duplication; T, tandem duplication. Members of the AP2 family are shown in bold. [file Table_4.xlsx]

## Sheet: Sheet1
Gene pair	Ka	Ks	Ka/Ks	Divergence time (Mya)
S: FCD_00012531 vs. FCD_00019961	0.44	3.56	0.12	292.01
S: FCD_00003129 vs. FCD_00016382	0.36	1.65	0.22	135.62
S: FCD_00031282 vs. FCD_00035092	0	0.02	0.12	1.81
S: FCD_00002453 vs. FCD_00011637	0.36	2.95	0.12	241.53
S: FCD_00015136 vs. FCD_00015309	0.72	2	0.36	163.52
S: FCD_00004565 vs. FCD_00006831	0.57	2.44	0.23	200.32
S: FCD_00004567 vs. FCD_00006829	0.22	4.62	0.05	379.01
S: FCD_00011637 vs. FCD_00005173	0.39	2.98	0.13	243.95
S: FCD_00006292 vs. FCD_00003905	0.27	4.11	0.07	336.49
S: FCD_00006110 vs. FCD_00003643	0.42	2.01	0.21	164.8
S: FCD_00012962 vs. FCD_00007835	0.39	1.73	0.23	141.86
S: FCD_00006361 vs. FCD_00014321	0.64	2.4	0.27	196.7
S: FCD_00001582 vs. FCD_00014653	0.33	2.86	0.12	234.11
S: FCD_00025711 vs. FCD_00007922	0.6	2.17	0.28	177.83
S: FCD_00021286 vs. FCD_00017121	0.42	2.89	0.15	236.67
S: FCD_00021646 vs. FCD_00000523	0.24	3.4	0.07	278.29
S: FCD_00021647 vs. FCD_00000522	0.28	3.68	0.08	301.69
S: FCD_00021648 vs. FCD_00000519	0.63	2.15	0.29	176.32
S: FCD_00013343 vs. FCD_00013803	0.71	1.93	0.37	158.34
S: FCD_00016114 vs. FCD_00013942	0.71	2.01	0.35	164.73
S: FCD_00013526 vs. FCD_00004876	0.6	2.67	0.23	218.59
T: FCD_00000519 vs. FCD_00000520	0.47	2.64	0.18	216.68
T: FCD_00000522 vs. FCD_00000523	0.35	3.28	0.11	268.46
T: FCD_00009850 vs. FCD_00009851	0.49	2.96	0.17	242.24
T: FCD_00010136 vs. FCD_00010137	0.03	0.06	0.48	4.74
T: FCD_00010595 vs. FCD_00010596	0.54	2.91	0.19	238.64
T: FCD_00012065 vs. FCD_00012066	0.59	2.75	0.21	225.5
T: FCD_00012066 vs. FCD_00012067	0.15	0.53	0.27	43.35
T: FCD_00012067 vs. FCD_00012068	0.06	0.1	0.57	8.17
T: FCD_00012068 vs. FCD_00012069	0.11	0.27	0.41	22.51
T: FCD_00012071 vs. FCD_00012072	0.52	2.05	0.25	167.89
T: FCD_00021646 vs. FCD_00021647	0.31	3.17	0.1	260.13
