# Supplementary material for: AP2/ERF genes associated with superfast fig (Ficus carica L.) fruit ripening
Source: Front Plant Sci. 2022 Oct 31;13:1040796. doi: 10.3389/fpls.2022.1040796 (PMC9659990; doi:10.3389/fpls.2022.1040796)
Supplement: Supplementary Table 5 — Synteny analysis of AP2/ERF gene pairs in F. carica and five other plant species. [file Table_5.xlsx]

## Sheet: orthologous
Fc_ERF	At_ERF		Fc_ERF	Sl_ERF		Fc_ERF	Vv_ERF		Fc_ERF	Fm_ERF		Fc_ERF	Fh_ERF
AP2: FCD_00006296	AT5G67180		AP2: FCD_00003643	Solyc04g077490		AP2: FCD_00001582	VIT_01s0026g01690		AP2: FCD_00001582	Fm.05G0030750		AP2: FCD_00001582	Fh.05G0027130
FCD_00003141	AT1G80580		AP2: FCD_00005173	Solyc09g007260		AP2: FCD_00001582	VIT_14s0108g00050		AP2: FCD_00002453	Fm.03G0016390		AP2: FCD_00002453	Fh.03G0015750
FCD_00003905	AT1G46768		AP2: FCD_00005173	Solyc10g084340		AP2: FCD_00003643	VIT_18s0001g08610		AP2: FCD_00003643	Fm.03G0033970		AP2: FCD_00003643	Fh.07G0006790
FCD_00004565	AT5G52020		AP2: FCD_00006110	Solyc02g092050		AP2: FCD_00005173	VIT_08s0040g03180		AP2: FCD_00005173	Fm.13G0018190		AP2: FCD_00005173	Fh.13G0016370
FCD_00004567	AT5G51990		AP2: FCD_00006296	Solyc02g093150		AP2: FCD_00006110	VIT_18s0001g08610		AP2: FCD_00005436	Fm.01G0018530		AP2: FCD_00005436	Fh.01G0017090
FCD_00004831	AT1G64380		AP2: FCD_00011637	Solyc09g007260		AP2: FCD_00006296	VIT_07s0031g00220		AP2: FCD_00006110	Fm.05G0005850		AP2: FCD_00006110	Fh.05G0005700
FCD_00004876	AT4G11140		AP2: FCD_00024967	Solyc07g018290		AP2: FCD_00011637	VIT_06s0004g03590		AP2: FCD_00006296	Fm.05G0008700		AP2: FCD_00006296	Fh.05G0007040
FCD_00004876	AT4G23750		FCD_00000520	Solyc09g066350		AP2: FCD_00014653	VIT_01s0026g01690		AP2: FCD_00011637	Fm.04G0007090		AP2: FCD_00011637	Fh.04G0007100
FCD_00005751	AT1G53910		FCD_00000520	Solyc09g066360		AP2: FCD_00015981	VIT_06s0004g01800		AP2: FCD_00011893	Fm.11G0016150		AP2: FCD_00011893	Fh.11G0013640
FCD_00005751	AT3G14230		FCD_00000520	Solyc09g089910		AP2: FCD_00020773	VIT_04s0023g00950		AP2: FCD_00014653	Fm.11G0005500		AP2: FCD_00014653	Fh.11G0005090
FCD_00006292	AT2G23340		FCD_00000520	Solyc09g089930		AP2: FCD_00021114	VIT_08s0007g08580		AP2: FCD_00015981	Fm.03G0022840		AP2: FCD_00015981	Fh.03G0021520
FCD_00006292	AT5G67190		FCD_00002789	Solyc05g013540		AP2: FCD_00024967	VIT_11s0052g00840		AP2: FCD_00016992	Fm.05G0006730		AP2: FCD_00016992	Fh.05G0004920
FCD_00006829	AT1G63030		FCD_00003141	Solyc03g117230		FCD_00000520	VIT_07s0005g03280		AP2: FCD_00020773	Fm.03G0022080		AP2: FCD_00020773	Fh.03G0020750
FCD_00006829	AT1G12610		FCD_00003905	Solyc02g093130		FCD_00000522	VIT_07s0005g03220		AP2: FCD_00021114	Fm.13G0009760		AP2: FCD_00021114	Fh.13G0008520
FCD_00006829	AT5G51990		FCD_00003905	Solyc04g078640		FCD_00000588	VIT_07s0141g00690		AP2: FCD_00024967	Fm.02G0004020		AP2: FCD_00022832	Fh.13G0009480
FCD_00006834	AT1G12630		FCD_00004324	Solyc03g007460		FCD_00003129	VIT_04s0008g06000		AP2: FCD_00028663	Fm.04G0001720		AP2: FCD_00024967	Fh.02G0003660
FCD_00006834	AT5G52020		FCD_00004565	Solyc06g035700		FCD_00003129	VIT_09s0002g09120		FCD_00000520	Fm.10G0005360		AP2: FCD_00028663	Fh.04G0002040
FCD_00007605	AT2G36450		FCD_00004567	Solyc03g026280		FCD_00003141	VIT_09s0002g08830		FCD_00000588	Fm.10G0004780		FCD_00000520	Fh.10G0004920
FCD_00007835	AT1G78080		FCD_00004831	Solyc08g082210		FCD_00003841	VIT_04s0008g02230		FCD_00002789	Fm.11G0003950		FCD_00000588	Fh.10G0004480
FCD_00007835	AT1G36060		FCD_00004876	Solyc08g081960		FCD_00003905	VIT_18s0001g10150		FCD_00003129	Fm.01G0013780		FCD_00000913	Fh.03G0019100
FCD_00012531	AT1G28360		FCD_00005751	Solyc03g123500		FCD_00003905	VIT_07s0031g00190		FCD_00003141	Fm.01G0013880		FCD_00002789	Fh.11G0003200
FCD_00012762	AT5G18560		FCD_00005751	Solyc12g049560		FCD_00004324	VIT_16s0050g02400		FCD_00004324	Fm.04G0014970		FCD_00003129	Fh.01G0012600
FCD_00012962	AT4G39780		FCD_00006292	Solyc02g093130		FCD_00004565	VIT_16s0100g00400		FCD_00004565	Fm.04G0012990		FCD_00003141	Fh.01G0012690
FCD_00013942	AT2G33710		FCD_00006361	Solyc02g090790		FCD_00004567	VIT_16s0100g00380		FCD_00004567	Fm.04G0012980		FCD_00003841	Fh.07G0008290
FCD_00013942	AT5G13330		FCD_00006829	Solyc08g007820		FCD_00004831	VIT_02s0025g01360		FCD_00004831	Fm.12G0012460		FCD_00003905	Fh.07G0002550
FCD_00015098	AT2G40220		FCD_00006834	Solyc08g080290		FCD_00004876	VIT_15s0046g01390		FCD_00004876	Fm.12G0012840		FCD_00004324	Fh.04G0016610
FCD_00015136	AT2G40340		FCD_00007605	Solyc09g009240		FCD_00005751	VIT_09s0002g00470		FCD_00005097	Fm.13G0018890		FCD_00004565	Fh.04G0014690
FCD_00015136	AT3G11020		FCD_00007605	Solyc10g083560		FCD_00006292	VIT_07s0031g00190		FCD_00005751	Fm.01G0019390		FCD_00004567	Fh.04G0014680
FCD_00015136	AT5G05410		FCD_00007835	Solyc04g072900		FCD_00006361	VIT_07s0031g00720		FCD_00006361	Fm.05G0008330		FCD_00004831	Fh.12G0012080
FCD_00018761	AT1G68550		FCD_00007922	Solyc02g088310		FCD_00006829	VIT_02s0025g04460		FCD_00006829	Fm.12G0015230		FCD_00004876	Fh.12G0012470
RAV: FCD_00011347	AT1G68840		FCD_00009851	Solyc03g093530		FCD_00006834	VIT_02s0025g04440		FCD_00006831	Fm.12G0015210		FCD_00005097	Fh.13G0017040
RAV: FCD_00011347	AT3G25730		FCD_00009852	Solyc03g093530		FCD_00007600	VIT_08s0007g03790		FCD_00006834	Fm.12G0015190		FCD_00005751	Fh.01G0017870
			FCD_00010133	Solyc08g078170		FCD_00007605	VIT_08s0007g03810		FCD_00007600	Fm.13G0015710		FCD_00006292	Fh.05G0007010
			FCD_00010136	Solyc08g078190		FCD_00007835	VIT_18s0001g05250		FCD_00007605	Fm.13G0015740		FCD_00006361	Fh.05G0007570
			FCD_00010596	Solyc07g042230		FCD_00009851	VIT_16s0013g00990		FCD_00007835	Fm.03G0038610		FCD_00006829	Fh.12G0014390
			FCD_00011699	Solyc04g051360		FCD_00009852	VIT_16s0013g00990		FCD_00009017	Fm.03G0040200		FCD_00006834	Fh.12G0014370
			FCD_00011699	Solyc04g071770		FCD_00010595	VIT_11s0016g00660		FCD_00009019	Fm.03G0040210		FCD_00007600	Fh.13G0013810
			FCD_00012021	Solyc01g090560		FCD_00010596	VIT_11s0016g00670		FCD_00010136	Fm.12G0010630		FCD_00007605	Fh.13G0013840
			FCD_00012021	Solyc08g078410		FCD_00011699	VIT_18s0072g00260		FCD_00011699	Fm.05G0003330		FCD_00007835	Fh.07G0010900
			FCD_00012066	Solyc01g090340		FCD_00011699	VIT_07s0031g01980		FCD_00012021	Fm.09G0003640		FCD_00007922	Fh.11G0006300
			FCD_00012066	Solyc08g078170		FCD_00012021	VIT_15s0021g02110		FCD_00012072	Fm.09G0004280		FCD_00009017	Fh.07G0012610
			FCD_00012531	Solyc02g077840		FCD_00012066	VIT_15s0021g01630		FCD_00012072	Fm.09G0004510		FCD_00009019	Fh.07G0012620
			FCD_00012762	Solyc01g067540		FCD_00012531	VIT_10s0003g00140		FCD_00012531	Fm.01G0010010		FCD_00009850	Fh.04G0012890
			FCD_00012962	Solyc04g054910		FCD_00012962	VIT_18s0001g05250		FCD_00012536	Fm.01G0010030		FCD_00009851	Fh.04G0012880
			FCD_00013942	Solyc03g118190		FCD_00013526	VIT_15s0046g01390		FCD_00012762	Fm.08G0013540		FCD_00009852	Fh.04G0012870
			FCD_00014321	Solyc01g108240		FCD_00013803	VIT_07s0005g00820		FCD_00012962	Fm.05G0004840		FCD_00010051	Fh.12G0010330
			FCD_00015136	Solyc06g050520		FCD_00013942	VIT_01s0150g00120		FCD_00013526	Fm.09G0010470		FCD_00010133	Fh.12G0009760
			FCD_00017121	Solyc12g008350		FCD_00013942	VIT_17s0000g00200		FCD_00013803	Fm.10G0001810		FCD_00010136	Fh.12G0009740
			FCD_00019961	Solyc07g053740		FCD_00014321	VIT_03s0063g00460		FCD_00013942	Fm.11G0001200		FCD_00010595	Fh.09G0006770
			FCD_00021647	Solyc09g089920		FCD_00014321	VIT_07s0031g00720		FCD_00014321	Fm.10G0014610		FCD_00011699	Fh.05G0001800
			FCD_00021648	Solyc09g089930		FCD_00015098	VIT_13s0067g01400		FCD_00015136	Fm.04G0009520		FCD_00012021	Fh.09G0001820
			FCD_00025711	Solyc02g088310		FCD_00015136	VIT_13s0067g01960		FCD_00016382	Fm.03G0031260		FCD_00012531	Fh.01G0008830
			FCD_00028202	Solyc09g091950		FCD_00015309	VIT_08s0058g00520		FCD_00017121	Fm.09G0001200		FCD_00012536	Fh.01G0008850
			FCD_00031282	Solyc12g009490		FCD_00017121	VIT_11s0016g03350		FCD_00017121	Fm.09G0001420		FCD_00012762	Fh.08G0014490
			FCD_00031394	Solyc04g071770		FCD_00018761	VIT_01s0011g03470		FCD_00017679	Fm.06G0000130		FCD_00012962	Fh.05G0003560
			FCD_00035092	Solyc12g009490		FCD_00019652	VIT_12s0059g00280		FCD_00018761	Fm.11G0012190		FCD_00013526	Fh.09G0009160
			RAV: FCD_00011347	Solyc05g009790		FCD_00019961	VIT_10s0003g00140		FCD_00019611	Fm.05G0016670		FCD_00013803	Fh.10G0001710
			Soloist: FCD_00000256	Solyc09g059510		FCD_00019961	VIT_12s0028g03270		FCD_00019652	Fm.05G0016330		FCD_00013942	Fh.11G0000080
						FCD_00019961	VIT_19s0014g02240		FCD_00019961	Fm.05G0023220		FCD_00014321	Fh.10G0013400
						FCD_00020452	VIT_18s0001g03240		FCD_00021286	Fm.03G0042300		FCD_00015136	Fh.04G0011510
						FCD_00021286	VIT_04s0008g03400		FCD_00021647	Fm.08G0009750		FCD_00016382	Fh.07G0003720
						FCD_00021646	VIT_07s0005g03220		FCD_00022471	Fm.06G0009530		FCD_00017121	Fh.09G0003860
						FCD_00021647	VIT_05s0049g00500		FCD_00022639	Fm.05G0025380		FCD_00019611	Fh.05G0014510
						FCD_00021647	VIT_07s0005g03220		FCD_00022802	Fm.13G0010920		FCD_00019652	Fh.05G0014050
						FCD_00021648	VIT_05s0049g00510		FCD_00023829	Fm.03G0050470		FCD_00019961	Fh.05G0019810
						FCD_00021648	VIT_07s0005g03230		FCD_00025711	Fm.05G0029500		FCD_00021286	Fh.07G0014700
						FCD_00022471	VIT_17s0000g04480		FCD_00028147	Fm.09G0009670		FCD_00021647	Fh.08G0010580
						FCD_00022802	VIT_08s0007g08150		FCD_00028202	Fm.08G0006410		FCD_00021648	Fh.08G0010570
						FCD_00023829	VIT_19s0090g01080		FCD_00028416	Fm.01G0009560		FCD_00022471	Fh.06G0012340
						FCD_00025711	VIT_14s0108g01220		FCD_00031394	Fm.03G0047700		FCD_00022471	Fh.06G0012520
						RAV: FCD_00011347	VIT_01s0011g03070		RAV: FCD_00011347	Fm.11G0008770		FCD_00022639	Fh.05G0021860
									RAV: FCD_00015888	Fm.03G0023540		FCD_00022802	Fh.13G0009250
												FCD_00023829	Fh.14G0007900
												FCD_00025711	Fh.05G0025810
												FCD_00028147	Fh.09G0008370
												FCD_00028416	Fh.01G0008400
												FCD_00028715	Fh.10G0021210
												FCD_00031282	Fh.14G0000910
												FCD_00035092	Fh.14G0000910
												RAV: FCD_00011347	Fh.11G0008460
												RAV: FCD_00015888	Fh.03G0022090
												RAV: FCD_00031603	Fh.02G0007540
												Soloist: FCD_00000256	Fh.10G0007340
