# Supplementary material for: AP2/ERF genes associated with superfast fig (Ficus carica L.) fruit ripening
Source: Front Plant Sci. 2022 Oct 31;13:1040796. doi: 10.3389/fpls.2022.1040796 (PMC9659990; doi:10.3389/fpls.2022.1040796)
Supplement: Supplementary Table 6 — FcAP2/ERF genes with a greater than five-fold change in the sum of expression values between the flesh and peel. [file Table_6.xlsx]

## Sheet: 已恢复_Sheet1
	F1	F2	F3	F4	F5	F6	sum_F	P1	P2	P3	P4	P5	P6	sum_P	sum_F/sum_P
FCD_00014321 [c27822_g1]	45.92	36.54	76.77	45.92	0.72	2.12	207.99	217.16	165.91	495.19	240.38	12.43	27.23	1158.3	5.56902
FCD_00004565 [c41502_g1]	33.96	85.65	23.4	24.23	3.36	8.94	179.54	143.13	69.87	214.76	494.67	17.74	31.15	971.32	5.41005
FCD_00006829 [c41779_g2]	78.76	86.63	79.18	63.91	6.44	18.25	333.17	156.2	271.54	789.69	382.11	98.05	114.1	1811.69	5.43773
FCD_00010595 [c42243_g1]	50.52	35.95	87.64	27.27	2.02	3.13	206.53	200.99	233.32	510.18	186.65	57.35	64.98	1253.47	6.06919
FCD_00016382 [c59932_g1]	5.75	27.95	37.41	392.54	305.11	178.08	946.84	6.47	3.29	6.9	54.04	67.74	9.51	147.95	0.156257
	F1	F2	F3	F4	F5	F6		P1	P2	P3	P4	P5	P6
FCD_00012072 [c35625_g1]	11.77	6.72	5.45	1.32	0.03	0.61	25.9	41	13.61	32.2	51.73	9.3	25.99	173.83	6.71158
FCD_00028202 [c38944_g1]	8.52	11.03	21.01	133.5	245.34	261.5	680.9	0.72	2.11	1.19	3.84	33.42	18.69	59.97	0.0880746
FCD_00031282 [c40118_g1]	0.83	0.2	0.57	0	0.05	0	1.65	70.26	37.54	46.56	3.31	0.74	0.71	159.12	96.4364
FCD_00009019 [c43457_g1]	10.58	4.92	0.78	2.27	1.13	0.11	19.79	44.91	23.03	32.47	56.88	4.63	0.64	162.56	8.21425
FCD_00016114 [c46607_g1]	6.24	7.29	3.09	1.05	1.08	13.08	31.83	18.72	17.55	9.55	9.34	12.51	98.81	166.48	5.23029
FCD_00007600 [c17499_g1]	0.27	1	2.04	0	0	0.03	3.34	10.25	6.12	25.49	4.75	0	1.1	47.71	0.0700063
FCD_00011021 [c72464_g1]	27.74	18.11	8.51	0.39	0.07	0	54.82	3.93	0.57	0.32	0.05	0	0.07	4.94	11.0972
