# Supplementary material for: AP2/ERF genes associated with superfast fig (Ficus carica L.) fruit ripening
Source: Front Plant Sci. 2022 Oct 31;13:1040796. doi: 10.3389/fpls.2022.1040796 (PMC9659990; doi:10.3389/fpls.2022.1040796)
Supplement: Supplementary Table 7 — Primers used for quantitative reverse transcription (qRT)-PCR. [file Table_7.xlsx]

## Sheet: Sheet1
Supplementary Table 7. Primers used for quantitative reverse transcription (qRT)-PCR.
Gene ID	(5ˊ→3ˊ)-F	(5ˊ→3ˊ)-R
c18569_g1	GCGAGGGATAACGCTAACAA	ATCCCAATTCCAATCCCTTC
c23413_g2	TTGTTCGACCTCTTCGACCT	AGCCAAATCCTCGACCTCTT
c25711_g1	AAGAAGGCGAATCAGAGCAG	AAGTTGGTCTTGGCCTTGG
c25711_g2	CATTTCAGGGGAGTGAGGAA	GAAATTGGTTTTGGCCTTGA
c41779_g1	AGTACGGTGGAGTGGTTTCG	GGCACTACTTCCCACGTCAT
c42177_g2	CAGCCGAACTTCTTCCAGAC	AGGAAGATGAGGACGACGAA
c45225_g8	GGTACAGAGGCGTGAGGAAG	GAGAACGGATCGTTGGTAGC
c59585_g1	CAGCGTCTGTACGGCCAATA	GTTTCGGTGATTTCGGGCTG
c59932_g1[elongation factor]	TCGCCACCCTTTATTGAAAA	CTGTGGAGTTTCGCAGTCAG
