# Supplementary material for: AP2/ERF genes associated with superfast fig (Ficus carica L.) fruit ripening
Source: Front Plant Sci. 2022 Oct 31;13:1040796. doi: 10.3389/fpls.2022.1040796 (PMC9659990; doi:10.3389/fpls.2022.1040796)
Supplement: Supplementary Table 8 — Detailed information about differentially expressed FcAP2/ERF genes in fig flesh and receptacle tissues in response to ethephon treatment. [file Table_8.xlsx]

## Sheet: Sheet1
Upregulation
	E2F/W2F	TPM [E2F+W2F]
c33937_g2	2.61029	139.285
c38944_g1	37.5585	140.16
c41486_g1	2.91518	226.65
c41644_g1	2.78903	295.26
c45225_g7	3.34436	371.095
c46866_g2	11.8571	33.75
c55173_g1	3.27303	109.945
c59932_g1	2.00565	191.655
	E4F/W4F	TPM [E4F+W4F]
c33937_g2	3.2303	272.77
c38944_g1	53.5126	324.35
c41486_g1	1.72227	337.915
c41644_g1	2.0796	199.25
c45225_g7	2.01969	437.915
c59932_g1	2.38979	627.585
	E6F/W6F	TPM [E6F+W6F]
c29668_g2	4.78053	876.935
c33937_g2	2.10163	487.98
c38944_g1	2.48448	766.36
c41486_g1	2.44829	288.07
c41502_g1	26.2083	26.12
c41779_g2	5.70681	21.16
c42177_g2	15.8176	98.215
c59585_g1	2.0837	511.925
	E2R/W2R	TPM [E2R+W2R]
c33937_g2	5.10752	187.165
c38944_g1	24.8946	182.945
c41486_g1	3.086	182.685
c41644_g1	7.16236	424.565
c45225_g7	3.67143	353.3
c59932_g1	19.5114	99.07
c66019_g1	2.15243	448.575
	E4R/W4R	TPM [E4R+W4R]
c33937_g2	3.6828	412.04
c38944_g1	10.6685	261.9
c41502_g1	2.39315	136.795
c45225_g7	2.68184	409.55
c59932_g1	5.85797	295.75
	E6R/W6R	TPM [E6R+W6R]
c41502_g1	6.05355	196.935
c42177_g2	2.65686	378.65
c66019_g1	2.59214	698.94
Downregulation
	E2F/W2F	TPM [E2F+W2F]
c18436_g1	0.115485	920.85
c18569_g1	0.208317	515.77
c23413_g2	0.201889	394.52
c25711_g1	0.292293	872.795
c25711_g2	0.19476	2240.84
c27822_g1	0.0508002	379.155
c29668_g2	0.25995	761.23
c31043_g1	0.129576	84.385
c31910_g1	0.102881	749.005
c34225_g1	0.206107	83.535
c35625_g1	0.0906269	260
c41389_g1	0.208811	1355.27
c41502_g1	0.496943	221.615
c41779_g1	0.151296	503.79
c41779_g2	0.123708	341.95
c42243_g1	0.0605272	428.05
c43457_g1	0.0805529	72.705
c59585_g1	0.407025	777.1
c60001_g1	0.113018	221.19
	E4F/W4F	TPM [E4F+W4F]
c18569_g1	0.151186	928.08
c23413_g2	0.190372	154.79
c25711_g2	0.369328	1882.26
c27822_g1	0.341844	103.275
c29668_g2	0.299261	965.195
c31910_g1	0.0691752	871.335
c35625_g1	0.0210382	141.23
c36634_g1	0.0112461	123.64
c41389_g1	0.142885	1477.7
c42243_g1	0.0445537	216.63
c59585_g1	0.378783	1162.99
c60001_g1	0.0186206	75.765
	E6F/W6F	TPM [E6F+W6F]
c31043_g1	0.161372	16.085
c36634_g1	0.348837	0.87
	E2R/W2R	TPM [E2R+W2R]
c17499_g1	0.0308916	111.46
c18436_g1	0.228932	642.59
c18569_g1	0.317715	724.295
c23413_g2	0.171824	537.92
c25711_g2	0.335984	2642.63
c27822_g1	0.0917629	613.8
c29668_g2	0.250172	654.165
c31910_g1	0.127203	717.38
c32856_g1	0.0344638	84.795
c34225_g1	0.204955	75.635
c35625_g1	0.183392	138.735
c36634_g1	0.0267337	52.04
c36665_g1	0.110042	106.12
c41779_g1	0.434992	795.38
c41779_g2	0.254197	572.24
c42177_g2	0.321983	270.98
c42243_g1	0.0694407	872.3
c49311_g1	0.191749	70.2
c60001_g1	0.0347245	369.05
	E4R/W4R	TPM [E4R+W4R]
c17499_g1	0.00334523	44.99
c18569_g1	0.291645	719.375
c23413_g2	0.118508	366.535
c25711_g2	0.378758	3105.26
c27822_g1	0.08719	396.77
c29668_g2	0.409749	912.34
c31910_g1	0.0659945	1113.89
c32856_g1	0.0199014	110.695
c34225_g1	0.124328	62.76
c35625_g1	0.0884865	63.72
c36634_g1	0.0131097	42.89
c36665_g1	0.0387502	318.995
c41389_g1	0.247024	1272.83
c41779_g1	0.445489	717.62
c41779_g2	0.388734	370.91
c42177_g2	0.431589	294.485
c42243_g1	0.0260882	653.1
c60001_g1	0.0605391	93.635
	E6R/W6R	TPM [E6R+W6R]
c27822_g1	0.400339	33.02
c34225_g1	0.499217	14.355
c35625_g1	0.183973	15.735
c36665_g1	0.354608	124.8
c42243_g1	0.194382	42.735
