# Supplementary material for: AP2/ERF genes associated with superfast fig (Ficus carica L.) fruit ripening
Source: Front Plant Sci. 2022 Oct 31;13:1040796. doi: 10.3389/fpls.2022.1040796 (PMC9659990; doi:10.3389/fpls.2022.1040796)
Supplement: Supplementary Table 9 — Interactions between nine key FcAP2/ERF homologs in A. thaliana. [file Table_9.xlsx]

## Sheet: Sheet1
Gene ID	Homologous gene	Experimental interaction
FCD_00006831 [c41779_g1]	AT5G51990	AT1G80490, TPR1; AT2G46020, FFO3; AT1G21700, SWI3C
FCD_00006829 [c41779_g2]	AT5G51990	AT1G80490, TPR1; AT2G46020, FFO3; AT1G21700, SWI3C
FCD_00010133 [c31910_g1]	AT4G17500	AT5G41650; AT5G38480, RCI1A
FCD_00010137 [c41389_g1]	AT4G17490	AT3G44610, AGC1-12; AT2G43790, MPK6; AT3G45640, MPK3
FCD_00011347 [c18569_g1]_RAV	AT1G13260	AT5G27030, TPR3; AT3G16830, TPR2; AT3G50500, SNRK2.2; AT4G33950, SNRK2.6; AT5G66880, SNRK2.3; AT1G15750, TPL; AT5G19000, BPM1; AT3G15880, TPR4
FCD_00013803 [c29668_g2]	AT2G47520	AT1G25550; AT1G68670; AT5G63610, CDKE.1; AT1G15750, TPL; AT1G25540, PFT1; AT1G53230, TCP3; AT1G69530, EXPA1; AT1G80490, T21F11.18; AT2G40610, EXPA8; AT2G45640, SAP18
FCD_00031394 [c42177_g2]	AT5G61890	AT1G20900, ESC
